# Supplementary material for: Human Health Risk Assessment of the Photocatalytic Oxidation of BTEX over TiO2/Volcanic Glass
Source: Molecules. 2023 Dec 15;28(24):8119. doi: 10.3390/molecules28248119 (PMC10745685; doi:10.3390/molecules28248119)
Supplement: Supplementary file 1 [file molecules-28-08119-s001.zip]

Archive with 1 entries (1 files):
- molecules-2726502-supplementary.pdf
